# Supplementary material for: Sex-specific variation in R-loop formation in Drosophila melanogaster
Source: PLoS Genet. 2022 Jun 10;18(6):e1010268. doi: 10.1371/journal.pgen.1010268 (PMC9223372; doi:10.1371/journal.pgen.1010268)
Supplement: S1 Table — (XLSX) [file pgen.1010268.s004.xlsx]

## Sheet: S1 Table
S1 Table. DRIP-seq summary statistics and downsampling by chromosome
	Illumina	trimmomatic		bowtie2		Full Reads					Mean Coverage - Full Reads			IDR Peaks by condition - Full Reads					Downsampled Reads					Mean Coverage - Downsampled Reads			IDR Peaks - Downsampled Reads
Condition	Reads	Paired reads	Paired reads (%)	Alignment	Alignment(%)	2L	2R	3L	3R	X	Autosomes	X chrom	X/Auto	2L	2R	3L	3R	X	2L	2R	3L	3R	X	Autosome Coverage	X Coverage	X/Autosome Coverage	2L	2R	3L	3R	X
F379_r1	21279368	21273294	99.9715	20092636	94.45	4268834	4366744	4886228	5802300	4999982	24.8792	29.7012	1.19382	2036	2087	2608	3079	4169	2134400	2184310	2441180	2903698	2500282	12.4418	14.8536	1.19384	1209	1200	1581	1816	2753
F379_r2	19508512	19504960	99.9818	18411699	94.395	4251732	4286652	4863560	5723666	4926836	24.8638	29.5611	1.18892						2126500	2144484	2429304	2861868	2463308	12.4314	14.7785	1.18881
F379_Input	18799221	18793472	99.9694	17755257	94.4757	5200486	5243272	5834948	6935496	4961370	30.1272	29.7537	0.987602						2600578	2621024	2915332	3470658	2481026	15.0632	14.879	0.98777
F732_r1	20583413	20578728	99.9772	19362985	94.0922	3793778	3823300	4344214	5107102	4506058	22.4361	27.3314	1.21819	2181	2192	2753	3099	4378	1896982	1912542	2169792	2553214	2254010	11.2162	13.6712	1.21888	1299	1354	1743	1882	2975
F732_r2	18761102	18756093	99.9733	17586056	93.7618	3682126	3708960	4220172	4955960	4341810	21.5585	26.071	1.20931						1841050	1854600	2113334	2477892	2171124	10.7827	13.0383	1.20919
F732_Input	20255613	20247333	99.9591	19295032	95.2967	5495286	5495286	6149014	7344976	5189214	31.9733	31.2596	0.977679						2749114	2768492	3075912	3670398	2593356	15.9864	15.623	0.977267
M379_r1	19809291	19801066	99.9585	18131422	91.5679	3285966	3327784	3327784	4466244	2051426	19.4428	12.3657	0.636004	1968	1940	2515	2808	603	1641684	1664692	1887344	2231932	2051426	9.72157	12.3657	1.27199	1068	1082	1406	1608	2458
M379_r2	18919117	18911424	99.9593	18458614	97.6056	3419798	3433136	3917536	4609136	2071926	19.9501	12.3746	0.620278						1710690	1715446	1959462	2303864	2071926	9.9748	12.3746	1.24059
M379_Input	21721868	21711457	99.9521	20514991	94.4892	6142414	6132620	6835388	8194098	2898742	35.5942	17.4293	0.489667						3073316	3067362	3421968	4094692	2898742	17.8048	17.4293	0.978909
M732_r1	20645039	20633358	99.9434	19024045	92.2004	3029820	3099996	3486836	4124044	1924260	17.6545	11.3748	0.6443	2144	2158	2690	3051	816	1513288	1549666	1744204	2062924	1924260	8.82656	11.3748	1.2887	1226	1320	1595	1780	2735
M732_r2	21899067	21884607	99.934	19871540	90.8014	3358750	3375892	3866364	4512266	2138490	19.6049	12.7813	0.651946						1680680	1687508	1934528	2254290	2138490	9.80312	12.7813	1.3038
M732_Input	18617299	18608945	99.9551	17538796	94.2493	5166448	5163776	5770774	6885506	2428842	29.8725	14.5466	0.486957						2584314	2580180	2887904	3445574	2428842	14.9423	14.5466	0.973521
