# Supplementary material for: Sex-specific variation in R-loop formation in Drosophila melanogaster
Source: PLoS Genet. 2022 Jun 10;18(6):e1010268. doi: 10.1371/journal.pgen.1010268 (PMC9223372; doi:10.1371/journal.pgen.1010268)
Supplement: S2 Table — (XLSX) [file pgen.1010268.s005.xlsx]

## Sheet: S2 Table
S2 Table. IDR analysis determines the rate of reproducibility between replicates
	Females		Males
	DGRP-379	DGRP-732	DGRP-379	DGRP-732
Nt	5156	6170	3763	4227
Np	8073	8091	5836	6927
Np/Nt	1.56575	1.31135	1.55089	1.63875
N1	3824	3374	2639	3051
N2	2460	3094	1880	3175
N1/N2	1.55447	1.0905	1.40372	1.04064
Total peaks with IDR < 0.05 between true replicates (Nt) and pooled pseudo-replicates (Np)
as well as between self-pseudoreplicates (N1 and N2) should be below a factor of 2 indicates good reproducibility.
