# Supplementary material for: Sex-specific variation in R-loop formation in Drosophila melanogaster
Source: PLoS Genet. 2022 Jun 10;18(6):e1010268. doi: 10.1371/journal.pgen.1010268 (PMC9223372; doi:10.1371/journal.pgen.1010268)
Supplement: S3 Table — (XLSX) [file pgen.1010268.s006.xlsx]

## Sheet: S3 Table
S3 Table. GO Enrichment analysis of sex-biased R-loops
Females
Process	p-value	FDR q-value	Enrichment
cytoplasmic translation	4.49e-10	2.56e-06	3.63
translation	2.72e-08	7.75e-05	3.09
peptide biosynthetic process	4.9e-08	9.31e-05	3.02
cellular macromolecule biosynthetic process	5.82e-08	8.29e-05	2.56
amide biosynthetic process	1.94e-07	0.000221	2.85
macromolecule biosynthetic process	2.58e-07	0.000245	2.35
peptide metabolic process	5.06e-06	0.00412	2.41
cellular amide metabolic process	3.66e-05	0.0261	2.18
macromolecule metabolic process	5.67e-05	0.0359	1.35
cellular nitrogen compound biosynthetic process	0.000147	0.0837	1.88
Males
Process	p-value	FDR q-value	Enrichment
anatomical structure morphogenesis	1.14e-10	6.48e-07	1.57
developmental process	1.53e-10	4.35e-07	1.34
reproductive process	5.81e-10	1.1e-06	1.56
regulation of multicellular organismal process	3.19e-09	4.54e-06	1.57
multicellular organismal process	6.73e-09	7.68e-06	1.4
regulation of developmental process	7.72e-09	7.33e-06	1.55
regulation of biological quality	1.44e-08	1.18e-05	1.5
biological regulation	5.01e-08	3.57e-05	1.19
tube morphogenesis	7.61e-08	4.82e-05	2.12
anatomical structure development	8.24e-08	4.7e-05	1.37
