# Supplementary material for: Sex-specific variation in R-loop formation in Drosophila melanogaster
Source: PLoS Genet. 2022 Jun 10;18(6):e1010268. doi: 10.1371/journal.pgen.1010268 (PMC9223372; doi:10.1371/journal.pgen.1010268)
Supplement: S4 Table — (XLSX) [file pgen.1010268.s007.xlsx]

## Sheet: S1 Table
DRIP-seq libraries Agilent Fragment Analyzer statistics
	Novogene	Illumina	Library	Library
Condition	Sample ID	Index Sequences	Peak Size (bp)	QPCR Mol (nmol/L)
F379_r1	CKDL200146370-1A	ATCCACTG;ACGCACCT	400	16.85
F379_r2	CKDL200146371-1A	GCTTGTCA;GTATGTTC	429	17.13
F379_Input	CKDL200146380-1A	GGCTTAAG;GGTCACGA	423	9.86
F732_r1	CKDL200146372-1A	CAAGCTAG;CGCTATGT	418	23.74
F732_r2	CKDL200146373-1A	TGGATCGA;TATCGCAC	407	27.73
F732_Input	CKDL200146381-1A	AATCCGGA;AACTGTAG	399	12.42
M379_r1	CKDL200146374-1A	AGTTCAGG;TCTGTTGG	384	28.32
M379_r2	CKDL200146375-1A	GACCTGAA;CTCACCAA	379	15.47
M379_Input	CKDL200146382-1A	TAATACAG;GTGAATAT	388	19.84
M732_r1	CKDL200146376-1A	TCTCTACT;GAACCGCG	375	23.52
M732_r2	CKDL200146377-1A	CTCTCGTC;AGGTTATA	385	21.35
M732_Input	CKDL200146383-1A	CGGCGTGA;ACAGGCGC	379	20.57
Ovaries_r1	CKDL220003382-1A	ATGTAAGT;CATAGAGT	372	17.38
Ovaries_r2	CKDL220003383-1A	GCACGGAC;TGCGAGAC	382	16.23
Ovaries_Input	CKDL220003384-1A	GGTACCTT;GACGTCTT	401	14.23
